# Supplementary material for: Genome-Wide Association Studies of Somatic Cell Count in the Assaf Breed
Source: Animals (Basel). 2021 May 24;11(6):1531. doi: 10.3390/ani11061531 (PMC8225172; doi:10.3390/ani11061531)
Supplement: Supplementary file 1 [file animals-11-01531-s001.zip]

Archive with 3 entries (3 files):
- animals-1211644-supplementary/Supplementary Figure 1.pdf
- animals-1211644-supplementary/Supplementary Figure 2.pdf
- animals-1211644-supplementary/Supplementary Table 1.docx
